# Supplementary material for: Reconstruction of the lymphatic system by transplantation of a centrifuge-based bioengineered lymphatic tissue
Source: Nat Commun. 2025 Nov 19;16:10154. doi: 10.1038/s41467-025-65121-3 (PMC12630873; doi:10.1038/s41467-025-65121-3)
Supplement: Supplementary file 4 — Source Data [file 41467_2025_65121_MOESM4_ESM.xlsx]

## Sheet: Figure 3c
Relative light units in the culture supernatant of an mMSC/Nluc+mMSC tissue as an indicator of the viability of mMSC/Nluc inside the tissue.
	day1	day2	day3	day4	day5
1	5.50158	7.93158	7.22158	3.53158	5.94158
2	5.96158	5.80158	4.19158	5.09158	5.03158
3	4.12158	6.47158	3.64158	5.24158	5.19158
Average	5.19492	6.73492	5.01825	4.62158	5.38825
SD	0.957566	1.08914	1.92786	0.946942	0.485833

## Sheet: Figure 4b
Sum intensity of region of interest signals quantified from in vivo bioluminescence imaging (Fig. 4a) at the transplanted area.
	Suspended mMSC/Nluc	mMSC/Nluc+NIH3T3 tissue	mMSC/Nluc+hMSC tissue	hLEC+mMSC/Nluc tissue
	5564.19	63831.5	201697	301340
	7009.97	21264.5	201697	687419
	6564.21	64611.2	258375	484343
Average	6379.46	49902.4	220590	491034
SD	740.385	24804.2	32722.8	193127
P value (vs Suspended mMSC/Nluc)	1	0.671	0.0289	0.0003

## Sheet: Figure 4c
Relative light units in plasma after the transplantation of suspended mMSC/Nluc and mMSC/Nluc+hMSC tissues.
mMSC/Nluc+hMSC tissue
	day1	day3	day7	day14	day21
1	120374	130438	87758.4	43118.4	22478.4
2	171478	162758	58658.4	30518.4	40878.4
3	230558	167358	77028.4	53398.4	34398.4
Average	174137	153518	74481.7	42345.1	32585.1
SD	45021.7	16427.7	12015.7	9356.71	7620.42
P value (vs Suspended mMSC/Nluc)	1	0.0011	0.0009	0.0031
Suspended mMSC/Nluc
	day1	day3	day7	day14
1	163410	49280	640	240
2	128600	26927	-40	80
3	154800	21442	40	10
Average	148937	32549.7	213.333	110
SD	14803.6	12040.2	303.462	96.2635

## Sheet: Figure 5f
Sum intensity of region of interest (ROI) signals quantified from in vivo fluorescence imaging (Fig. 5e).
	No treatment	ICG	hLEC+mMSC tissue in ICG	hLEC+hMSC tissue in ICG
1	192.653	6859.74	8420.29	9520.25
2	243.635	8093.41	11582.8	8651.2
3	174.645	10618.9	8467.71	10323.5
Average	203.645	8524	9490.25	9498.33
SD	35.7842	1916.19	1812.32	836.388
P value (vs No treatment)	1	0.0002	<.0001	<.0001

## Sheet: Figure 5g 
Fluorescent intensity of excised and homogenized lymph nodes or lymph node-like structures after ICG administration.
	No treatment	ICG	hLEC+mMSC tissue in ICG	hLEC+hMSC tissue in ICG
1	12	176	139	145
2	9	96	55	124
3	0	146	201	169
Average	7	139.333	131.667	146
SD	6.245	40.4145	73.2757	22.5167
P value (vs No treatment)	1	0.024	0.0323	0.0186

## Sheet: Figure 6b
Change in the size of the paws of bioengineered tissue-transplanted LD mice. The thicknesses of the paws were measured and the change rates from day 0 were calculated.
	Size of paws
	No treatment
	day 0	day 1	day 3	day 5	day 7	day 10	day 14	day 21	P value (vs No treatment
1	2.37	2.45	2.4	2.46	2.43	2.45	2.44	2.42	1
2	2.65	2.66	2.61	2.56	2.57	2.51	2.5	2.61
3	2.09	2.03	2.08	2.05	2.1	2.18	2.12	2.11
	LD
	day 0	day 1	day 3	day 5	day 7	day 10	day 14	day 21
1	2.22	2.28	2.56	2.68	2.66	2.68	2.62	2.58	<.0001
2	2.28	2.29	2.62	2.68	2.72	2.7	2.66	2.62
3	2.27	2.27	2.55	2.73	2.77	2.72	2.75	2.74
	Suspended hLEC in LD
	day 0	day 1	day 3	day 5	day 7	day 10	day 14	day 21
1	2.19	2.13	2.53	2.57	2.6	2.57	2.53	2.49	<.0001
2	2.25	2.27	2.58	2.64	2.66	2.61	2.65	2.59
3	2.33	2.32	2.7	2.72	2.79	2.7	2.7	2.65
	Suspended mMSC in LD
	day 0	day 1	day 3	day 5	day 7	day 10	day 14	day 21
1	2.11	2.1	2.4	2.53	2.5	2.45	2.43	2.38	<.0001
2	2.17	2.23	2.47	2.58	2.6	2.56	2.52	2.44
3	2.25	2.21	2.57	2.66	2.66	2.54	2.49	2.43
	hLEC+mMSC tissue in LD
	day 0	day 1	day 3	day 5	day 7	day 10	day 14	day 21
1	2.16	2.19	2.45	2.48	2.44	2.31	2.17	2.15	1
2	2.06	2.06	2.33	2.38	2.23	2.2	2.08	2.07
3	2.04	2.1	2.31	2.37	2.23	2.03	2.05	2.06
	hLEC+hMSC tissue in LD
	day 0	day 1	day 3	day 5	day 7	day 10	day 14	day 21
1	2.09	2.04	2.36	2.44	2.33	2.19	2.1	2.09	0.9994
2	2.23	2.24	2.52	2.57	2.5	2.39	2.23	2.22
3	2.15	2.17	2.42	2.51	2.44	2.31	2.16	2.17

## Sheet: Figure 6c
Change in the size of the legs of bioengineered tissue-transplanted LD mice. The thicknesses of the legs were measured and the change rates from day 0 were calculated.
Size of legs
	No treatment
	day 0	day 1	day 3	day 5	day 7	day 10	day 14	day 21	P value (vs No treatment
1	7.85	7.79	8.04	7.84	7.86	7.86	7.83	7.86	1
2	6.88	6.87	7.01	6.89	7.04	7.09	7.05	6.89
3	7.68	7.66	7.71	7.7	7.66	7.63	7.6	7.62
	LD
	day 0	day 1	day 3	day 5	day 7	day 10	day 14	day 21
1	7.29	7.28	7.54	7.61	7.66	7.64	7.59	7.55	<.0001
2	7.1	7.13	7.48	7.49	7.59	7.6	7.63	7.54
3	7.21	7.27	7.56	7.59	7.62	7.7	7.6	7.5
	Suspended hLEC in LD
	day 0	day 1	day 3	day 5	day 7	day 10	day 14	day 21
1	7.16	7.17	7.45	7.48	7.56	7.6	7.55	7.54	<.0001
2	7.27	7.37	7.64	7.7	7.6	7.58	7.55	7.51
3	7.08	6.98	7.33	7.41	7.55	7.55	7.46	7.44
	Suspended mMSC in LD
	day 0	day 1	day 3	day 5	day 7	day 10	day 14	day 21
1	8.06	8.02	8.47	8.48	8.5	8.45	8.43	8.42	0.0004
2	8.06	8.05	8.45	8.47	8.46	8.44	8.37	8.35
3	7.66	7.77	7.99	7.96	7.88	7.9	7.92	7.89
	hLEC+mMSC tissue in LD
	day 0	day 1	day 3	day 5	day 7	day 10	day 14	day 21	0.8651
1	7.33	7.42	7.62	7.65	7.54	7.48	7.45	7.38
2	7.45	7.55	7.82	7.81	7.66	7.5	7.51	7.48
3	7.53	7.6	7.85	7.86	7.67	7.63	7.59	7.52
	hLEC+hMSC tissue in LD
	day 0	day 1	day 3	day 5	day 7	day 10	day 14	day 21
1	6.71	6.73	6.98	7.02	7	6.91	6.75	6.72	0.993
2	6.66	6.67	6.99	7.01	6.98	6.85	6.67	6.68
3	6.56	6.53	6.83	6.88	6.85	6.66	6.57	6.55

## Sheet: Figure 7d
Cytokine production in lymph nodes or lymph node-like structures of hLEC+hMSC tissue-transplanted LD mice (day 21) 3 h after CpG1018 administration (footpad).
IFN-γ
	No treatment	CpG1018	hLEC+hMSC tissue+CpG1018 in LD
	344.479	4620.82	4521.91
	1674.37	6712.56	6322.71
	384.006	6397.74	5567.26
Average	800.95	5910.37	5470.63
SD	756.658	1127.83	904.283
P value (vs No treatment	1	0.001	0.0016
IL-6
	No treatment	CpG1018	hLEC+hMSC tissue+CpG1018 in LD
	28.008	200.185	101.463
	9.19085	97.1994	145.21
	10.3655	97.419	145.532
Average	15.8548	131.601	130.735
SD	10.5414	59.3955	25.3509
P value (vs No treatment	1	0.0168	0.0174
IL-12
	No treatment	CpG1018	hLEC+hMSC tissue+CpG1018 in LD
	871.684	1973.7	1811.63
	723.145	1766.71	1302.74
	922.123	1487.16	2035.5
Average	838.984	1742.52	1716.63
SD	103.441	244.172	375.506
P value (vs No treatment	1	0.0105	0.012
TNF-α
	No treatment	CpG1018	hLEC+hMSC tissue+CpG1018 in LD
	447.872	1822.72	1756.91
	8.83124	1625.7	1812.34
	206.914	2313.02	1690.63
Average	221.206	1920.48	1753.29
SD	219.869	353.933	60.9341
P value (vs No treatment	1	0.0003	0.0004

## Sheet: Figure 8d 
Proportion of various immune cell populations in lymph nodes or lymph node-like structures of hLEC+hMSC tissue-transplanted LD mice (days 7, 14, and 21).
CD3⁺(%)
	Lymph node	Day 7	Day 14	Day 21
1	47.2216	15.015	6.015	38.3548
2	50.485	17.3232	2.01277	49.276
3	62.169	15.6191	7.644	47.9087
Average	53.2919	15.9858	5.22392	45.1798
SD	7.85908	1.19699	2.89776	5.95006
CD19⁺(%)
	Lymph node	Day 7	Day 14	Day 21
1	16.554	1.6107	0.91829	20.1704
2	13.7319	1.46448	1.81451	13.2618
3	8.67663	1.86924	0.8484	14.165
Average	12.9875	1.64814	1.19373	15.8657
SD	3.99109	0.204961	0.538743	3.75518
F4/80⁺(%)
	Lymph node	Day 7	Day 14	Day 21
1	16.4923	20.28	25.4508	30.7748
2	15.207	14.9784	31.0635	31.816
3	20.2725	18.1456	35.898	29.9141
Average	17.3239	17.8013	30.8041	30.835
SD	2.63317	2.66752	5.22843	0.952376
CD11c⁺(%)
	Lymph node	Day 7	Day 14	Day 21
1	10.7482	1.2116	0.84168	11.2184
2	12.0286	1.35248	0.50976	10.7088
3	9.7308	1.31031	0.6138	11.3043
Average	10.8359	1.29146	0.65508	11.0772
SD	1.15141	0.0723062	0.169767	0.321893

## Sheet: Supplementary Fig. 2a
The relative mRNA expressions of VEGF-R3 and Podoplanin in monolayered hLEC/mMSC and hLEC+mMSC tissues for hLEC/mMSC mixed tissues.
VEGFR-3
	Monolayered hLEC/hMSC	hLEC/hMSC mixed tissue	hLEC+hMSC tissue
1	2.44804	2.95804	2.97822
2	2.12293	0.0309565	4.82032
3	1.60271	0.0110073	4.712
Average	2.05789	1	4.17018
SD	0.426402	1.69574	1.03369
Podoplanin
	Monolayered hLEC/hMSC	hLEC/hMSC mixed tissue	hLEC+hMSC tissue
1	1.43182	1.17086	2.62263
2	2.19941	0.292465	2.62263
3	2.43629	1.53667	3.89389
Average	2.02251	1	3.04638
SD	0.525085	0.63946	0.733965

[truncated: 13 more sheets: Supplementary Fig. 2b, Supplementary Fig. 2c, Supplementary Fig. 2f, Supplementary Fig. 4c, Supplementary Fig. 5d, Supplementary Fig. 6b, Supplementary Fig. 7b, Supplementary Fig. 7c, Supplementary Fig. 8b, Supplementary Fig. 8c, Supplementary Fig. 12c, Supplementary Fig. 12d, Supplementary Fig. 13c]
